# Supplementary material for: Cell‐permeable JNK‐inhibitory peptide regulates intestinal barrier function and inflammation to ameliorate necrotizing enterocolitis
Source: J Cell Mol Med. 2024 Jul 19;28(14):e18534. doi: 10.1111/jcmm.18534 (PMC11258882; doi:10.1111/jcmm.18534)
Supplement: Supplementary file 2 — Table S1. [file JCMM-28-e18534-s002.xlsx]

## Sheet: Table S1
Table S1 The primers used by qRT-PCR. Mus:Mus musculus; Rat:Rattus norvegicus
primer name	Direction	Primer sequence (5' to 3')
Mus-IL-1β	Forward	GGGCTGCTTCCAAACCTTTG
	Reverse	AAGACACAGGTAGCTGCCAC
Mus-IL-6	Forward	TCCAGTTGCCTTCTTGGGAC
	Reverse	GACAGGTCTGTTGGGAGTGG
Mus-TNF-α	Forward	GACGTGGAACTGGCAGAAGA
	Reverse	ACTGATGAGAGGGAGGCCAT
Mus-GAPDH	Forward	TGATGGGTGTGAACCACGAG
	Reverse	AGTGATGGCATGGACTGTGG
Rat-IL-1β	Forward	GTGCTGTCTGACCCATGTGA
	Reverse	GATTCTTCCCCTTGAGGCCC
Rat-IL-6	Forward	GCAAGAGACTTCCAGCCAGT
	Reverse	CTGGTCTGTTGTGGGTGGTA
Rat-TNF-α	Forward	CTGTGCCTCAGCCTCTTCTC
	Reverse	ACTGATGAGAGGGAGCCCAT
Rat-GAPDH	Forward	TGATGGGTGTGAACCACGAG
	Reverse	AGTGATGGCATGGACTGTGG
Mus-Claudin-1	Forward	TGGGGCTGATCGCAATCTTT
	Reverse	ATGGGGGTCAAGGGGTCATA
Mus-Claudin-3	Forward	GTACAAGACGAGACGGCCAA
	Reverse	TCCCTGATGATGGTGTTGGC
Mus-Claudin-4	Forward	CTTCATCGGCAGCAACATCG
	Reverse	GATGACCATAAGGGCTCGGG
Mus-Occludin	Forward	TCTCTCAGCCAGCGTACTCT
	Reverse	TCCCATAGCCTCTGTCCCAA
Mus- ZO1	Forward	CCCACCCCCATCTCAGAGTA
	Reverse	TGCTCAGCTCCGTTAACTGG
